# Supplementary material for: Host niche partitioning and coexistence in Amoebophrya and Parvilucifera parasitoids infecting dinoflagellates
Source: ISME Commun. 2025 Jul 29;5(1):ycaf126. doi: 10.1093/ismeco/ycaf126 (PMC12343117; doi:10.1093/ismeco/ycaf126)
Supplement: revised_Supplementary_Table_S1_ycaf126 [file revised_supplementary_table_s1_ycaf126.xlsx]

## Sheet: Sheet1
Table S1. Details of single cells of Amoebophrya ceratii species complex. This table includes species identity of individuals, GenBank accession numbers, host for parasitic species, and date of isolation. Only the representative sequence's accession number is provided. Sequences with identical nucleotide sequences are listed below the representative sequence.
Species	Host	ID	Collection date	Accession no.
Amoebophrya-C2	Alexandrium sp.	Amoebophrya sp. ex Alexandrium sp. 19	28, Apr, 2020	PQ212537
	Alexandrium sp.	Amoebophrya sp. ex Alexandrium sp. 28	28, May, 2021	PQ212535
	Alexandrium sp.	Amoebophrya sp. ex Alexandrium sp. 15	28, Aug, 2020
	Heterocapsa triquetra	Amoebophrya sp. ex H. triquetra 1	5, Apr, 2020
	Alexandrium sp.	Amoebophrya sp. ex Alexandrium sp. 1	28, Apr, 2020	PQ212540
	Alexandrium sp.	Amoebophrya sp. ex Alexandrium sp. 5	16, Apr, 2020
	Alexandrium sp.	Amoebophrya sp. ex Alexandrium sp. 9	28, Apr, 2020
	Alexandrium sp.	Amoebophrya sp. ex Alexandrium sp. 22	28, Apr, 2020
	Alexandrium sp.	Amoebophrya sp. ex Alexandrium sp. 27	28, Apr, 2020
	Alexandrium sp.	Amoebophrya sp. ex Alexandrium sp. 3	9, Apr, 2020	PQ212539
	Alexandrium sp.	Amoebophrya sp. ex Alexandrium sp. 2	9, Apr, 2020
	Alexandrium sp.	Amoebophrya sp. ex Alexandrium sp. 6	18, Apr, 2020
	Alexandrium sp.	Amoebophrya sp. ex Alexandrium sp. 7	20, Apr, 2020
	Alexandrium sp.	Amoebophrya sp. ex Alexandrium sp. 8	28, Apr, 2020
	Alexandrium sp.	Amoebophrya sp. ex Alexandrium sp. 10	28, Apr, 2020
	Alexandrium sp.	Amoebophrya sp. ex Alexandrium sp. 11	28, Apr, 2020
	Alexandrium sp.	Amoebophrya sp. ex Alexandrium sp. 12	28, Apr, 2020
	Alexandrium sp.	Amoebophrya sp. ex Alexandrium sp. 13	25, May, 2020
	Alexandrium sp.	Amoebophrya sp. ex Alexandrium sp. 14	25, May, 2020
	Alexandrium sp.	Amoebophrya sp. ex Alexandrium sp. 16	28, Aug, 2020
	Alexandrium sp.	Amoebophrya sp. ex Alexandrium sp. 17	28, Aug, 2020
	Alexandrium sp.	Amoebophrya sp. ex Alexandrium sp. 18	29, Apr, 2020
	Alexandrium sp.	Amoebophrya sp. ex Alexandrium sp. 20	17, Mar, 2021
	Alexandrium sp.	Amoebophrya sp. ex Alexandrium sp. 21	17, Mar, 2021
	Alexandrium sp.	Amoebophrya sp. ex Alexandrium sp. 23	17, Mar, 2021
	Alexandrium sp.	Amoebophrya sp. ex Alexandrium sp. 24	17, May, 2021
	Alexandrium sp.	Amoebophrya sp. ex Alexandrium sp. 25	17, May, 2021
	Alexandrium sp.	Amoebophrya sp. ex Alexandrium sp. 29	28, Apr, 2020
	Alexandrium sp.	Amoebophrya sp. ex Alexandrium sp. 30	28, May, 2021
	Heterocapsa triquetra	Amoebophrya sp. ex H. triquetra 2	28, Apr, 2020
	Alexandrium sp.	Amoebophrya sp. ex Alexandrium sp. 4	16, Apr, 2020	PQ212538
	Alexandrium sp.	Amoebophrya sp. ex Alexandrium sp. 26	28, Apr, 2020	PQ212536
	Heterocapsa triquetra	Amoebophrya sp. ex H. triquetra 7	21, Apr, 2021	PQ212530
	Scrippsiella acuminata	Amoebophrya sp. ex Scrippsielloids 1	8, Apr, 2020
	Scrippsiella acuminata	Amoebophrya sp. ex Scrippsielloids 2	8, Apr, 2020
	Scrippsiella acuminata	Amoebophrya sp. ex Scrippsielloids 3	21, Apr, 2021
	Scrippsiella acuminata	Amoebophrya sp. ex Scrippsielloids 4	21, Apr, 2021
	Scrippsiella acuminata	Amoebophrya sp. ex Scrippsielloids 5	21, Apr, 2021
	Scrippsiella acuminata	Amoebophrya sp. ex Scrippsielloids 13	20, Apr, 2021
	Heterocapsa triquetra	Amoebophrya sp. ex H. triquetra 9	21, Apr, 2021	PQ212529
	Scrippsiella acuminata	Amoebophrya sp. ex Scrippsielloids 11	21, Apr, 2021	PQ212526
	Scrippsiella acuminata	Amoebophrya sp. ex Scrippsielloids 6	2, May, 2020
	Scrippsiella acuminata	Amoebophrya sp. ex Scrippsielloids 8	10, Mar, 2021
	Scrippsiella acuminata	Amoebophrya sp. ex Scrippsielloids 10	20, Apr, 2021
	Heterocapsa triquetra	Amoebophrya sp. ex H. triquetra 3	11, Mar, 2021
	Heterocapsa triquetra	Amoebophrya sp. ex H. triquetra 4	21, Apr, 2021
	Heterocapsa triquetra	Amoebophrya sp. ex H. triquetra 5	21, Apr, 2021
	Heterocapsa triquetra	Amoebophrya sp. ex H. triquetra 6	21, Apr, 2021
	Heterocapsa triquetra	Amoebophrya sp. ex H. triquetra 8	22, Feb, 2021
	Scrippsiella acuminata	Amoebophrya sp. ex Scrippsielloids 9	21, Apr, 2021	PQ212527
Amoebophrya-C3	Dinophysis acuminata	Amoebophrya sp. ex D. acuminata 37	21, Apr, 2021	PQ212533
	Dinophysis acuminata	Amoebophrya sp. ex D. acuminata 38	21, Apr, 2021	PQ212532
	Dinophysis acuminata	Amoebophrya sp. ex D. acuminata 39	21, Apr, 2021	PQ212531
	Dinophysis acuminata	Amoebophrya sp. ex D. acuminata 1	04, Apr, 2020
	Dinophysis acuminata	Amoebophrya sp. ex D. acuminata 2	28, Apr, 2020
	Dinophysis acuminata	Amoebophrya sp. ex D. acuminata 3	28, Apr, 2020
	Dinophysis acuminata	Amoebophrya sp. ex D. acuminata 4	28, Apr, 2020
	Dinophysis acuminata	Amoebophrya sp. ex D. acuminata 5	28, Apr, 2020
	Dinophysis acuminata	Amoebophrya sp. ex D. acuminate 6	28, Apr, 2020
	Dinophysis acuminata	Amoebophrya sp. ex D. acuminate 7	28, Apr, 2020
	Dinophysis acuminata	Amoebophrya sp. ex D. acuminata 8	14, May, 2020
	Dinophysis acuminata	Amoebophrya sp. ex D. acuminata 9	14, May, 2020
	Dinophysis acuminata	Amoebophrya sp. ex D. acuminata 10	28, Apr, 2020
	Dinophysis acuminata	Amoebophrya sp. ex D. acuminata 11	28, Apr, 2020
	Dinophysis acuminata	Amoebophrya sp. ex D. acuminata 12	28, Apr, 2020
	Dinophysis acuminata	Amoebophrya sp. ex D. acuminata 13	28, Apr, 2020
	Dinophysis acuminata	Amoebophrya sp. ex D. acuminata 14	28, Apr, 2020
	Dinophysis acuminata	Amoebophrya sp. ex D. acuminata 15	28, Apr, 2020
	Dinophysis acuminata	Amoebophrya sp. ex D. acuminata 16	11, Mar, 2021
	Dinophysis acuminata	Amoebophrya sp. ex D. acuminata 17	11, Mar, 2021
	Dinophysis acuminata	Amoebophrya sp. ex D. acuminata 18	11, Mar, 2021
	Dinophysis acuminata	Amoebophrya sp. ex D. acuminata 19	28, Apr, 2020
	Dinophysis acuminata	Amoebophrya sp. ex D. acuminata 20	14, Dec, 2020
	Dinophysis acuminata	Amoebophrya sp. ex D. acuminata 21	14, Dec, 2020
	Dinophysis acuminata	Amoebophrya sp. ex D. acuminata 22	14, Dec, 2020
	Dinophysis acuminata	Amoebophrya sp. ex D. acuminata 23	14, Dec, 2020
	Dinophysis acuminata	Amoebophrya sp. ex D. acuminata 24	14, Dec, 2020
	Dinophysis acuminata	Amoebophrya sp. ex D. acuminata 25	14, Dec, 2020
	Dinophysis acuminata	Amoebophrya sp. ex D. acuminata 26	14, Dec, 2020
	Dinophysis acuminata	Amoebophrya sp. ex D. acuminata 27	14, May, 2020
	Dinophysis acuminata	Amoebophrya sp. ex D. acuminata 28	14, May, 2020
	Dinophysis acuminata	Amoebophrya sp. ex D. acuminata 30	14, May, 2020
	Dinophysis acuminata	Amoebophrya sp. ex D. acuminata 31	14, May, 2020
	Dinophysis acuminata	Amoebophrya sp. ex D. acuminata 32	21, Mar, 2021
	Dinophysis acuminata	Amoebophrya sp. ex D. acuminata 33	21, Apr, 2021
	Dinophysis acuminata	Amoebophrya sp. ex D. acuminata 34	21, Apr, 2021
	Dinophysis acuminata	Amoebophrya sp. ex D. acuminata 35	21, Apr, 2021
	Dinophysis acuminata	Amoebophrya sp. ex D. acuminata 36	21, Apr, 2021
	Dinophysis acuminata	Amoebophrya sp. ex D. acuminata 40	8, May, 2021
	Dinophysis acuminata	Amoebophrya sp. ex D. acuminata 41	10, May, 2021
Amoebophrya-C4	Scrippsiella acuminata	Amoebophrya sp. ex Scrippsielloids 7	21, Apr, 2021	PQ212528
	Scrippsiella acuminata	Amoebophrya sp. ex Scrippsielloids 12	21, Apr, 2021
	Dinophysis acuminata	Amoebophrya sp. ex D. acuminata 29	14, May, 2020	PQ212534
