# Supplementary material for: Host niche partitioning and coexistence in Amoebophrya and Parvilucifera parasitoids infecting dinoflagellates
Source: ISME Commun. 2025 Jul 29;5(1):ycaf126. doi: 10.1093/ismeco/ycaf126 (PMC12343117; doi:10.1093/ismeco/ycaf126)
Supplement: Supplementary_Table_S2_ycaf126 [file supplementary_table_s2_ycaf126.xlsx]

## Sheet: Sheet1
Table S2. PERMANOVA analysis based on the Euclidean method, showing the environmental variables explaining the cell density of parasitoids (i.e., host cell density infected by parasitoids) at a fixed sampling station in Jinhae Bay, Korea. Df: degrees of freedom; SS: sum of squares; R2: proportion of variation explained by each environmental variable; Pseudo-F: F value by permutation; Pr (>F): p-v…
Parvilucifera spp.
Environment variables	Df	SS	R2	Pseudo-F	Pr (>F)
Temperature	1	0.008	0.00012	0.05	0.815
Salinity	1	1.701	0.02622	10.32	0.002
Tide effect	1	1.061	0.01635	6.38	0.01
Chlorophyll	1	0.126	0.00195	0.76	0.24
Wind speed	1	0.444	0.00685	2.65	0.087
Precipitation	1	0.039	0.00061	0.23	0.63
Stability	1	0.003	5e-05	0.02	0.829
NO2	1	0.888	0.01369	5.32	0.02
NO3	1	0.096	0.00148	0.57	0.458
NH4	1	0.003	4e-05	0.02	0.888
PO4	1	0.697	0.01074	4.25	0.039
SiO2	1	1.308	0.02016	7.97	0.014
Residuals	374	58.507	0.90174
Total	386	64.881	1
Amoebophrya-C2
Environment variables	Df	SS	R2	Pseudo-F	Pr (>F)
Temperature	1	3.383	0.014	5.66	0.016
Salinity	1	3.292	0.014	5.51	0.029
Tide effect	1	1.417	0.006	2.31	0.146
Chlorophyll	1	1.1	0.005	1.79	0.099
Wind speed	1	1.772	0.007	2.89	0.093
Precipitation	1	0.895	0.004	1.46	0.167
Stability	1	0.284	0.001	0.47	0.303
NO2	1	7.572	0.032	12.61	0.002
NO3	1	4.672	0.019	7.77	0.013
NH4	1	0.966	0.004	1.62	0.178
PO4	1	5.618	0.024	9.29	0.004
SiO2	1	0.149	0.001	0.25	0.63
Residuals	374	206.772	0.869
Total	386	237.847	1
Amoebophrya-C3
Environment variables	Df	SS	R2	Pseudo-F	Pr (>F)
Temperature	1	0.341	0.011	4.45	0.032
Salinity	1	1.045	0.034	13.64	0.001
Tide effect	1	1.611	0.052	21.26	0.001
Chlorophyll	1	0.174	0.006	2.29	0.078
Wind speed	1	0.477	0.015	6.06	0.022
Precipitation	1	0.294	0.01	3.74	0.052
Stability	1	0.074	0.002	0.98	0.256
NO2	1	1.666	0.054	21.89	0.001
NO3	1	0.807	0.026	10.52	0.001
NH4	1	0.277	0.009	3.61	0.064
PO4	1	0.554	0.018	7.08	0.02
SiO2	1	0.338	0.011	4.32	0.029
Residuals	374	23.241	0.752
Total	386	30.898	1
