# Supplementary material for: Host niche partitioning and coexistence in Amoebophrya and Parvilucifera parasitoids infecting dinoflagellates
Source: ISME Commun. 2025 Jul 29;5(1):ycaf126. doi: 10.1093/ismeco/ycaf126 (PMC12343117; doi:10.1093/ismeco/ycaf126)
Supplement: revised_Supplementary_Table_S3_ycaf126 [file revised_supplementary_table_s3_ycaf126.xlsx]

## Sheet: Sheet1
Table S3. Niche parameters calculated with the OMI analysis for host dinoflagellates and parasitoids. The parameters are the inertia, the marginality (OMI), the tolerance (Tol), and the residual tolerance (Rtol). The P values were calculated with 1,000 permutations.
Taxa	Code	inertia	OMI	Tol	Rtol	p
Alexandrium spp.	Alex	8.72	0.38	2.06	6.26	0.0001
Dinophysis acuminata	Dacu	16.24	0.53	4.75	1.95	0.0001
Heterocapsa triquetra	Htri	6.42	1.64	0.5	4.27	0.0001
Scrippsielloids	Sacu	6.2	1.4	0.73	4.05	0.0001
Akashiwo sanguinea	Asan	7.29	0.68	1.37	5.23	0.0001
Pyrophacus steinii	Pste	8.35	0.76	0.53	7.06	0.051
Protoperidinium spp.	Prot	13.72	0.06	4.12	9.53	0.0001
Amoebophrya – C2	C2	6.05	1.84	0.35	3.84	0.026
Amoebophrya – C3	C3	6.29	1.83	0.26	4.19	0.002
Amoebophrya – C4	C4	3.05	1.65	0.11	1.28	0.001
Parvilucifera spp.	Parvi	6.59	0.99	0.54	5.06	0.16
